# Supplementary material for: Different Extraction Procedures Revealed the Anti-Proliferation Activity from Vegetable Semi-Purified Sources on Breast Cancer Cell Lines
Source: Antioxidants (Basel). 2023 Jun 9;12(6):1242. doi: 10.3390/antiox12061242 (PMC10295039; doi:10.3390/antiox12061242)
Supplement: Supplementary file 1 [file antioxidants-12-01242-s001.zip]

Archive with 1 entries (1 files):
- antioxidants-2390228-supplementary.pdf
